# Supplementary material for: The genetic and dietary landscape of the muscle insulin signalling network
Source: eLife. 2024 Feb 8;12:RP89212. doi: 10.7554/eLife.89212 (PMC10942587; doi:10.7554/eLife.89212)
Supplement: Figure 6—figure supplement 2—source data 1. [file elife-89212-fig6-figsupp2-data1.zip]

Archive with 11 entries (11 files):
- F01_Pfkfb3.tif
- F02_tubulin.tif
- F1_pGsk3.tif
- F2_pPRAS40.tif
- F3_tPRAS40.tif
- F4_pS473Akt.tif
- F5_pT308Akt.tif
- F6_tAkt.tif
- F7_1433.tif
- F8_PFKFB3_aTubulin.tif
- README.txt
