# Supplementary material for: The genetic and dietary landscape of the muscle insulin signalling network
Source: eLife. 2024 Feb 8;12:RP89212. doi: 10.7554/eLife.89212 (PMC10942587; doi:10.7554/eLife.89212)
Supplement: Figure 6—figure supplement 2—source data 2. [file elife-89212-fig6-figsupp2-data2.zip]

Archive with 2 entries (2 files):
- Fig6S2_source_data_2.pdf
- README.txt
