# Supplementary material for: The genetic and dietary landscape of the muscle insulin signalling network
Source: eLife. 2024 Feb 8;12:RP89212. doi: 10.7554/eLife.89212 (PMC10942587; doi:10.7554/eLife.89212)
Supplement: Figure 6—figure supplement 2—source data 2. [file elife-89212-fig6-figsupp2-data2.zip › README.txt]

Shown are the cropped blots from Fig 6S2 alongside the corresponding uncropped blots. 
